# Supplementary material for: Proteomic Identification of S-Nitrosylated Golgi Proteins: New Insights into Endothelial Cell Regulation by eNOS-Derived NO
Source: PLoS One. 2012 Feb 21;7(2):e31564. doi: 10.1371/journal.pone.0031564 (PMC3283662; doi:10.1371/journal.pone.0031564)
Supplement: Table S1 — List of all the putative S-nitrosylated proteins from Golgi membrane samples. We identified 78 putative S-nitrosylated proteins from our Golgi membrane samples, nine of which were Golgi resident and Golgi/ER-associated proteins (Table 1), while the rests were considered proteins in transit through the Golgi apparatus. This proteomic analysis also allowed us to identify the site where S-nitrosylation occurs on the protein. (XLS) [file pone.0031564.s004.xls]

## Sheet: CysNO_Peptides
Table S1 List of all the putative S-nitrosylated proteins from Golgi membrane samples.
Protein #	Protein name	UniRef Accession	Sequence	Xcorr	% matched#	z
1	40S ribosomal protein S5	UniRef100_P24050	K.AQC*PIVER.L	2.54	2007-10-14	2
2	40S ribosomal protein SA	UniRef100_P38983	R.YVDIAIPC*NNK.G	2.52	13/20	2
3	60S ribosomal protein L12	UniRef100_P23358	R.HPHDIIDDINSGAVEC*PAS.-	3.9	28/72	3
4	Aa1018 (Vtn)	UniRef100_Q7TQ11	R.IPATC*EPIQSVYFFSGDK.Y	3.51	22/68	3
5	Long-chain specific acyl-CoA dehydrogenase, mitochondrial	UniRef100_P15650	K.C*IGAIAMTEPGAGSDLQGVR.T	3.86	31/76	3
6	Agmatinase, mitochondrial	UniRef100_Q0D2L3	R.VVLAEDC*WMK.S	2.54	2007-11-18	2
7	Aldehyde oxidase 1	UniRef100_Q5QE80	R.C*WDEEMLDDAGR.M	2.71	19/22	2
8	Alpha-(1,6)-fucosyltransferase	UniRef100_Q6EV76	R.YATGGWETVFRPVSETC*TDR.S	5.07	32/76	3
9	Angiopoietin-like 3	UniRef100_Q5I0L8	K.NIEQDDLPADC*SAIYNR.G	4.2	25/64	3
10	Angiotensinogen	UniRef100_P01015	K.STC*AQLENPSVETLPEPTFEPVPIQAK.T	4.13	28/104	3
11	Argininosuccinate synthase	UniRef100_P09034	R.FELTC*YSLAPQIK.V	3.58	18/24	2
12	Ba1-651	UniRef100_Q7TP27	R.LAGEC*GGK.N	2.69	2007-12-14	2
13	Basigin	UniRef100_P26453	R.SGEYSC*IFLPEPVGR.G	3.28	16/28	2
14	Calreticulin	UniRef100_P18418	K.DMHGDSEYNIMFGPDIC*GPGTK.K	5.02	27/84	3
15	Carbamoyl-phosphate synthase [ammonia], mitochondrial	UniRef100_P07756	K.GNDVLVIEC*NLR.A	2.91	17/22	2
15	Carbamoyl-phosphate synthase [ammonia], mitochondrial	UniRef100_P07756	R.MC*HPSVDGFTPR.L	3.38	16/22	2
16	Carboxylesterase isoenzyme	UniRef100_Q8K3R0	R.DATSQPAMC*LQTDIMNLDGIK.E	4.24	31/80	3
17	Carcinoembryonic antigen-related cell adhesion molecule 1	UniRef100_P16573	R.EDAGDYQC*EISNPVSFR.I	4.38	22/64	3
18	Uncharacterized protein (Fragment) (CUX-1)	UniRef100_F1M8J7	R.C*AELQIHLTEATAK.A	3.82	26/52	3
19	Beta-galactoside alpha-2,6-sialyltransferase 1	UniRef100_P13721	K.TDVC*YYHQK.F	2.9	2007-10-16	2
20	Complement C1s subcomponent	UniRef100_Q6P6T1	R.SNDYVFTDNMIC*AGEK.G	4.66	20/30	2
21	Complement C3	UniRef100_P01027	K.VYSYYNLEESC*TR.F	3.29	15/24	2
22	Complement component 2	UniRef100_Q6MG73	R.TSC*IEAVSQNK.G	2.88	14/20	2
23	Cytochrome P450 2E1	UniRef100_P05182	R.DVTDC*LLIEMEKEK.H	4.04	23/52	3
24	Cytochrome P450 4A2	UniRef100_P20816	R.AC*QIAHEHTDGVIK.T	3.66	22/52	3
25	Cytochrome P450 2C23	UniRef100_P24470	R.VQEEAWC*LVEELQK.T	4.12	27/52	3
26	Dimethylaniline monooxygenase [N-oxide-forming] 3	UniRef100_Q9EQ76	R.SC*LEEGLEPTC#FER.S	4.27	18/26	2
27	Dimethylaniline monooxygenase [N-oxide-forming] 5	UniRef100_Q8K4C0	K.C*C#LEEGLEPVC#FER.S	4.33	22/26	2
28	Dolichyl-diphosphooligosaccharide--protein glycosyltransferase subunit 1	UniRef100_P07153	R.LKTEGSDLC*DR.V	3.69	19/40	3
29	Elongation factor 1-gamma	UniRef100_Q68FR6	K.KAAAPAPEEEMDEC*EQALAAEPK.A	4.07	34/88	3
30	Peroxisomal bifunctional enzyme	UniRef100_P07896	R.LC*NPPVNAVSPTVIR.E	4.03	20/28	2
31	Protein ERGIC-53	UniRef100_Q62902	K.NNPAIVVVGNNGQINYDHQNDGATQALASC*QR.D	5.61	36/124	3
32	Fatty acid-binding protein, liver	UniRef100_P02692	K.VIHNEFTLGEEC*ELETMTGEK.V	4.11	27/80	3
33	Fatty aldehyde dehydrogenase	UniRef100_P30839	K.SPC*YIDR.D	2.73	2007-10-12	2
33	Fatty aldehyde dehydrogenase	UniRef100_P30839	R.DC*DLDVAC#R.R	3	13/16	2
34	Fetuin-B	UniRef100_Q9QX79	K.ESPCTQSQDSCSLQASDSEPVGLC*QGSLIK.S	4.56	37/116	3
35	Fukutin related protein	UniRef100_Q4KLJ4	R.C*DALDGDAVLLMR.S	5.1	23/24	2
36	General vesicular transport factor p115	UniRef100_P41542	K.SQLC*SQSLEITR.L	3.6	21/44	3
37	Ghr protein	UniRef100_Q5RJL5	R.VTFPQMDTLAAC*EEGPK.F	4.09	23/64	3
38	Glutathione S-transferase theta-2	UniRef100_P30713	K.GQHLSEQFSQVNC*LK.K	4.15	25/56	3
39	Golgi phosphoprotein 3	UniRef100_Q9ERE4	R.QLLDLDPEVEC*LK.A	4.25	23/48	3
40	Hydroxyacylglutathione hydrolase, mitochondrial	UniRef100_O35952	K.VYC*GHEYTVNNLK.F	3.85	28/48	3
41	HtrA serine peptidase 1	UniRef100_Q9QZK5	R.GAC*GQGQEDPNSLR.H	4.15	26/52	3
42	Kininogen-1	UniRef100_P08934	K.ESNAELTADC*ETK.R	2.68	2007-12-24	2
43	Kynurenine--oxoglutarate transaminase 3	UniRef100_Q58FK9	R.MDDPEC*YFNSLPK.E	4	25/48	3
44	L-gulonolactone oxidase	UniRef100_P10867	K.TYGC*SPEVYYQPTSVEEVR.E	4.08	19/36	2
45	Long-chain-fatty-acid--CoA ligase 1	UniRef100_P18163	K.C*GVEIIGLK.A	3.18	14/16	2
46	Long-chain-fatty-acid--CoA ligase 5	UniRef100_O88813	K.GSFEELC#QNQC*VK.K	3.8	22/48	3
47	LRRGT00161	UniRef100_Q6QI47	K.GLKHEDFELLC*LDGTR.K	3.57	25/60	3
47	LRRGT00161	UniRef100_Q6QI47	K.HEDFELLC*LDGTR.K	3.72	21/48	3
48	Methylmalonate-semialdehyde dehydrogenase [acylating], mitochondrial	UniRef100_Q02253	K.AEMEAAVAAC*K.R	3.01	15/20	2
49	Myosin-9 (Myosin heavy chain 9) (Myosin heavy chain, nonmuscle IIa)	UniRef100_UPI000019B8C0	R.NC*AAYLR.L	2.77	2007-10-12	2
49	Myosin-9 (Myosin heavy chain 9) (Myosin heavy chain, nonmuscle IIa)	UniRef100_UPI000019B8C0	K.KQELEEIC*HDLEAR.V	4	28/52	3
50	Protein NDRG2	UniRef100_Q8VBU2	K.C*PVMLVVGDQAPHEDAVVEC#NSK.L	4.81	33/88	3
51	Plasma glutamate carboxypeptidase	UniRef100_Q6IRK9	K.IPTAC*ITIEDAEMMSR.M	3.53	23/60	3
52	Polymeric immunoglobulin receptor	UniRef100_P15083	K.NKETC*DVIINTLGK.R	3.99	28/52	3
52	Polymeric immunoglobulin receptor	UniRef100_P15083	R.GEAC*EVVIDSTEYVDPSYKDR.A	5.64	35/80	3
52	Polymeric immunoglobulin receptor	UniRef100_P15083	R.SSVTFEC*DLGR.E	3.31	14/20	2
53	Polypeptide N-acetylgalactosaminyltransferase 11	UniRef100_Q6P6V1	K.GYVGMAIC*DGSSSQQWR.L	4.27	26/64	3
54	RCG57892	UniRef100_D3ZIK0	K.YEEIDC*LINDEHTIR.G	4.84	30/56	3
55	Hydroxyacid oxidase 1	UniRef100_B0BNF9	R.LVC*ISDYEQHAR.T	3.59	26/44	3
56	GRIP and coiled-coil domain-containing protein 2	UniRef100_D3ZZL9	K.C*SVALQEDPFAEHTVYDK.V	3.94	27/68	3
57	Prolow-density lipoprotein receptor-related protein 1	UniRef100_Q91ZX7	R.ILQEDFTC*R.A	2.71	2007-12-16	2
58	Similar to RIKEN cDNA 0610010D20 (Predicted)	UniRef100_D4A2K1	R.LC*LTGQGEAAQR.L	4.24	19/22	2
59	Prostaglandin E synthase 3	UniRef100_Q9R0Q7	K.HLNEIDLFHC*IDPNDSK.H	3.72	30/64	3
60	Uncharacterized protein (Trip11)	UniRef100_D4ABD7	K.LQMC*VQTLEK.E	3.62	14/18	2
61	UDP-N-acetyl-alpha-D-galactosamine:polypeptide N-acetylgalactosaminyltransferase 2 (Predicted), isoform CRA_b	UniRef100_D3ZFD2	K.HMDLC*LTVVDR.S	4.27	18/20	2
62	Prothrombin	UniRef100_P18292	K.ENLSPPLGEC*LLER.G	3.09	18/26	2
63	Peroxiredoxin-4	UniRef100_Q9Z0V5	R.ENEC*HFYAGGQVYPGEVSR.V	5.43	30/72	3
64	Pyruvate carboxylase, mitochondrial	UniRef100_P52873	R.ADFAQAC*QDAGVR.F	2.51	13/24	2
65	Rat GCP360	UniRef100_Q63714	K.C*REHENNLEGIIK.Q	4.28	22/48	3
65	Rat GCP360	UniRef100_Q63714	R.LKQVQVEIC*ELK.K	3.75	23/44	3
66	Regucalcin	UniRef100_Q03336	K.C*LLFVDIPSK.T	3.42	14/18	2
66	Regucalcin	UniRef100_Q03336	K.DYSEMYVTC*AR.D	3.37	2007-12-20	2
67	Selenium-binding protein 1	UniRef100_Q8VIF7	R.EEIVYLPC*IYR.N	2.93	14/20	2
68	Serotransferrin	UniRef100_P12346	K.KTSYQDC*IK.A	3.22	2007-11-16	2
68	Serotransferrin	UniRef100_P12346	K.WC*AVSEHENTK.C	3.31	16/20	2
68	Serotransferrin	UniRef100_P12346	R.DQYELLC*LDNTR.K	4.1	22/44	3
68	Serotransferrin	UniRef100_P12346	R.EGYNGYTGAFQC*LVEK.G	3.23	14/30	2
68	Serotransferrin	UniRef100_P12346	R.LLEAC*TFHK.S	2.56	2007-12-16	2
69	Transmembrane emp24 protein transport domain containing 9	UniRef100_Q5I0E7	K.C*FIEEIPDETMVIGNYR.T	3.73	23/64	3
70	Enoyl-CoA delta isomerase 2, mitochondrial	UniRef100_Q5XIC0	K.LHAVNEEEC*TTLR.A	3.75	23/48	3
71	Solute carrier family 22 member 1	UniRef100_Q63089	K.MLC*LEEDASEKR.S	3.75	25/44	3
72	Succinyl-CoA ligase [ADP/GDP-forming] subunit alpha, mitochondrial	UniRef100_P13086	R.LIGPNC*PGIINPGEC#K.I	3.9	27/60	3
73	Sulfotransferase 1A1	UniRef100_P17988	K.C*PGVPSGLETLEETPAPR.L	3.77	30/68	3
74	Cytochrome b-c1 complex subunit 6, mitochondrial	UniRef100_Q5M9I5	R.SQTEEDC*TEELFDFLHAR.D	3.98	26/68	3
75	Haloacid dehalogenase-like hydrolase domain containing 3	UniRef100_B2RYT7	R.C*DYQGAR.A	2.6	2007-11-12	2
75	Haloacid dehalogenase-like hydrolase domain containing 3	UniRef100_B2RYT7	R.EALQLAC*VEPSAAAHVGDSYR.C	3.75	23/80	3
76	60 kDa heat shock protein, mitochondrial	UniRef100_P63038	K.C*EFQDAYVLLSEK.K	4.06	26/48	3
77	Solute carrier family 41 member 2	UniRef100_Q8BYR8	R.YDDYAGYNYC*DGR.E	3.61	22/48	3
78	Voltage-dependent anion-selective channel protein 3	UniRef100_Q9R1Z0	K.SC*SGVEFSTSGHAYTDTGK.A	4.93	33/72	3
	#: "% matched" is the number of matched fragment ions / total theoretical fragment ions.
	Total of 91 unique peptides representing a total of 78 proteins. Nine proteins, highlighted blue, were associated with > 1 unique peptide and have the same Uniprot accession.
